# Supplementary material for: First do no harm overlooked: Analysis of COVID-19 clinical guidance for maternal and newborn care from 101 countries shows breastfeeding widely undermined
Source: Front Nutr. 2023 Jan 17;9:1049610. doi: 10.3389/fnut.2022.1049610 (PMC9889271; doi:10.3389/fnut.2022.1049610)
Supplement: Supplementary file 1 [file Data_Sheet_1.zip]

Archive with 9 entries (8 files):
- Supplementary materials/
- Supplementary materials/2. Supplementary Figure 1. Month of publication of the most recently published guidance from each country.DOCX
- __MACOSX/Supplementary materials/._2. Supplementary Figure 1. Month of publication of the most recently published guidance from each country.DOCX
- Supplementary materials/3. Supplementary Figure 2. Change in alignment with eleven WHO COVID-19 recommendations for maternal and newborn care.DOCX
- __MACOSX/Supplementary materials/._3. Supplementary Figure 2. Change in alignment with eleven WHO COVID-19 recommendations for maternal and newborn care.DOCX
- Supplementary materials/4. Supplementary Table 2. Alignment of national COVID-19 guidance on breastfeeding and newborn care with WHO recommendations-our data.DOCX
- __MACOSX/Supplementary materials/._4. Supplementary Table 2. Alignment of national COVID-19 guidance on breastfeeding and newborn care with WHO recommendations-our data.DOCX
- Supplementary materials/1. Supplementary Table 1. Guidance documents included in the review (N=125) from 101 countries and 2 international organisations.docx
- __MACOSX/Supplementary materials/._1. Supplementary Table 1. Guidance documents included in the review (N=125) from 101 countries and 2 international organisations.docx
